# Supplementary material for: Investigation on the Mechanism of Qubi Formula in Treating Psoriasis Based on Network Pharmacology
Source: Evid Based Complement Alternat Med. 2020 Jun 21;2020:4683254. doi: 10.1155/2020/4683254 (PMC7327573; doi:10.1155/2020/4683254)
Supplement: Supplementary Materials — Table S1. Known psoriasis-related targets. Table S2. All the potential targets of QBF. Table S3. QBF shared 104 potential targets with known psoriasis-related targets. Table S4. Topological feature values of all the candidate targets for QBF against psoriasis. [file 4683254.f1.zip]

Archive with 4 entries (4 files):
- Supplementary/Table S1.xlsx
- Supplementary/Table S2.xlsx
- Supplementary/Table S3.xlsx
- Supplementary/Table S4.xlsx
