# Supplementary material for: Investigation on the Mechanism of Qubi Formula in Treating Psoriasis Based on Network Pharmacology
Source: Evid Based Complement Alternat Med. 2020 Jun 21;2020:4683254. doi: 10.1155/2020/4683254 (PMC7327573; doi:10.1155/2020/4683254)
Supplement: Supplementary Materials — Table S1. Known psoriasis-related targets. Table S2. All the potential targets of QBF. Table S3. QBF shared 104 potential targets with known psoriasis-related targets. Table S4. Topological feature values of all the candidate targets for QBF against psoriasis. [file 4683254.f1.zip › Supplementary/Table S1.xlsx]

## Sheet: Sheet1
Table S1. Known psoriasis-related targets
Gene Symbol	Description
ACAN	Aggrecan
ACE	Angiotensin I Converting Enzyme
ACKR2	Atypical Chemokine Receptor 2
ADA	Adenosine Deaminase
ADAM17	ADAM Metallopeptidase Domain 17
ADAM33	ADAM Metallopeptidase Domain 33
ADAMTS4	ADAM Metallopeptidase With Thrombospondin Type 1 Motif 4
ADAMTS5	ADAM Metallopeptidase With Thrombospondin Type 1 Motif 5
ADIPOQ	Adiponectin, C1Q And Collagen Domain Containing
AGER	Advanced Glycosylation End-Product Specific Receptor
AHR	Aryl Hydrocarbon Receptor
AHSG	Alpha 2-HS Glycoprotein
AIRE	Autoimmune Regulator
AKTIP	AKT Interacting Protein
ALB	Albumin
ALK	ALK Receptor Tyrosine Kinase
ALOX12	Arachidonate 12-Lipoxygenase, 12S Type
ALOX15B	Arachidonate 15-Lipoxygenase Type B
ALOX5	Arachidonate 5-Lipoxygenase
ALOX5AP	Arachidonate 5-Lipoxygenase Activating Protein
ALPL	Alkaline Phosphatase, Biomineralization Associated
ANGPT1	Angiopoietin 1
ANGPT2	Angiopoietin 2
ANKH	ANKH Inorganic Pyrophosphate Transport Regulator
ANXA6	Annexin A6
AOC3	Amine Oxidase Copper Containing 3
AP1S3	Adaptor Related Protein Complex 1 Subunit Sigma 3
APOBEC3A	Apolipoprotein B MRNA Editing Enzyme Catalytic Subunit 3A
APOBEC3F	Apolipoprotein B MRNA Editing Enzyme Catalytic Subunit 3F
APOBEC3G	Apolipoprotein B MRNA Editing Enzyme Catalytic Subunit 3G
APOE	Apolipoprotein E
AREG	Amphiregulin
ARG1	Arginase 1
ARID3A	AT-Rich Interaction Domain 3A
ATF6B	Activating Transcription Factor 6 Beta
ATG16L1	Autophagy Related 16 Like 1
ATIC	5-Aminoimidazole-4-Carboxamide Ribonucleotide Formyltransferase/IMP Cyclohydrolase
ATM	ATM Serine/Threonine Kinase
ATR	ATR Serine/Threonine Kinase
B2M	Beta-2-Microglobulin
BANK1	B Cell Scaffold Protein With Ankyrin Repeats 1
BAX	BCL2 Associated X, Apoptosis Regulator
BCL2	BCL2 Apoptosis Regulator
BCL2L1	BCL2 Like 1
BCL6	BCL6 Transcription Repressor
BDNF	Brain Derived Neurotrophic Factor
BGLAP	Bone Gamma-Carboxyglutamate Protein
BIRC5	Baculoviral IAP Repeat Containing 5
BSG	Basigin (Ok Blood Group)
BTK	Bruton Tyrosine Kinase
C4B	Complement C4B (Chido Blood Group)
CALCA	Calcitonin Related Polypeptide Alpha
CAMP	Cathelicidin Antimicrobial Peptide
CARD14	Caspase Recruitment Domain Family Member 14
CARMIL2	Capping Protein Regulator And Myosin 1 Linker 2
CASP1	Caspase 1
CAST	Calpastatin
CAT	Catalase
CCHCR1	Coiled-Coil Alpha-Helical Rod Protein 1
CCL17	C-C Motif Chemokine Ligand 17
CCL2	C-C Motif Chemokine Ligand 2
CCL20	C-C Motif Chemokine Ligand 20
CCL22	C-C Motif Chemokine Ligand 22
CCL27	C-C Motif Chemokine Ligand 27
CCL3	C-C Motif Chemokine Ligand 3
CCL4	C-C Motif Chemokine Ligand 4
CCL5	C-C Motif Chemokine Ligand 5
CCN1	Cellular Communication Network Factor 1
CCND1	Cyclin D1
CCNT1	Cyclin T1
CCR2	C-C Motif Chemokine Receptor 2
CCR3	C-C Motif Chemokine Receptor 3
CCR4	C-C Motif Chemokine Receptor 4
CCR5	C-C Motif Chemokine Receptor 5 (Gene/Pseudogene)
CCR6	C-C Motif Chemokine Receptor 6
CCR7	C-C Motif Chemokine Receptor 7
CD109	CD109 Molecule
CD14	CD14 Molecule
CD163	CD163 Molecule
CD19	CD19 Molecule
CD1A	CD1a Molecule
CD207	CD207 Molecule
CD209	CD209 Molecule
CD226	CD226 Molecule
CD27	CD27 Molecule
CD28	CD28 Molecule
CD4	CD4 Molecule
CD40	CD40 Molecule
CD40LG	CD40 Ligand
CD5	CD5 Molecule
CD58	CD58 Molecule
CD69	CD69 Molecule
CD79A	CD79a Molecule
CD83	CD83 Molecule
CD86	CD86 Molecule
CD8A	CD8a Molecule
CD9	CD9 Molecule
CDH1	Cadherin 1
CDK9	Cyclin Dependent Kinase 9
CDKAL1	CDK5 Regulatory Subunit Associated Protein 1 Like 1
CDSN	Corneodesmosin
CHI3L1	Chitinase 3 Like 1
CIITA	Class II Major Histocompatibility Complex Transactivator
CLEC4M	C-Type Lectin Domain Family 4 Member M
CMA1	Chymase 1
CNFN	Cornifelin
COG6	Component Of Oligomeric Golgi Complex 6
COL2A1	Collagen Type II Alpha 1 Chain
COMP	Cartilage Oligomeric Matrix Protein
COX5A	Cytochrome C Oxidase Subunit 5A
CPT1B	Carnitine Palmitoyltransferase 1B
CPT2	Carnitine Palmitoyltransferase 2
CRH	Corticotropin Releasing Hormone
CRHR1	Corticotropin Releasing Hormone Receptor 1
CRP	C-Reactive Protein
CSF1	Colony Stimulating Factor 1
CSF2	Colony Stimulating Factor 2
CSF3	Colony Stimulating Factor 3
CSMD1	CUB And Sushi Multiple Domains 1
CSTA	Cystatin A
CTLA4	Cytotoxic T-Lymphocyte Associated Protein 4
CTSL	Cathepsin L
CX3CL1	C-X3-C Motif Chemokine Ligand 1
CX3CR1	C-X3-C Motif Chemokine Receptor 1
CXCL1	C-X-C Motif Chemokine Ligand 1
CXCL10	C-X-C Motif Chemokine Ligand 10
CXCL11	C-X-C Motif Chemokine Ligand 11
CXCL12	C-X-C Motif Chemokine Ligand 12
CXCL5	C-X-C Motif Chemokine Ligand 5
CXCL8	C-X-C Motif Chemokine Ligand 8
CXCL9	C-X-C Motif Chemokine Ligand 9
CXCR1	C-X-C Motif Chemokine Receptor 1
CXCR2	C-X-C Motif Chemokine Receptor 2
CXCR3	C-X-C Motif Chemokine Receptor 3
CXCR4	C-X-C Motif Chemokine Receptor 4
CYP1A1	Cytochrome P450 Family 1 Subfamily A Member 1
CYP26A1	Cytochrome P450 Family 26 Subfamily A Member 1
DCLRE1C	DNA Cross-Link Repair 1C
DDX58	DExD/H-Box Helicase 58
DEFB1	Defensin Beta 1
DEFB103B	Defensin Beta 103B
DEFB4A	Defensin Beta 4A
DNTT	DNA Nucleotidylexotransferase
DPP4	Dipeptidyl Peptidase 4
DSG1	Desmoglein 1
DST	Dystonin
EDN1	Endothelin 1
EGF	Epidermal Growth Factor
EGFR	Epidermal Growth Factor Receptor
ELANE	Elastase, Neutrophil Expressed
EMSY	EMSY Transcriptional Repressor, BRCA2 Interacting
ERAP1	Endoplasmic Reticulum Aminopeptidase 1
ERAP2	Endoplasmic Reticulum Aminopeptidase 2
ERCC1	ERCC Excision Repair 1, Endonuclease Non-Catalytic Subunit
ERVK-6	Endogenous Retrovirus Group K Member 6, Envelope
ERVW-1	Endogenous Retrovirus Group W Member 1, Envelope
FABP12	Fatty Acid Binding Protein 12
FABP5	Fatty Acid Binding Protein 5
FAS	Fas Cell Surface Death Receptor
FASLG	Fas Ligand
FBLIM1	Filamin Binding LIM Protein 1
FBXL19	F-Box And Leucine Rich Repeat Protein 19
FCGR2A	Fc Fragment Of IgG Receptor IIa
FCGR3A	Fc Fragment Of IgG Receptor IIIa
FCGR3B	Fc Fragment Of IgG Receptor IIIb
FCRL3	Fc Receptor Like 3
FGF2	Fibroblast Growth Factor 2
FGF7	Fibroblast Growth Factor 7
FGFR2	Fibroblast Growth Factor Receptor 2
FLG	Filaggrin
FLG2	Filaggrin Family Member 2
FLI1	Fli-1 Proto-Oncogene, ETS Transcription Factor
FLT4	Fms Related Tyrosine Kinase 4
FOSL1	FOS Like 1, AP-1 Transcription Factor Subunit
FOXP3	Forkhead Box P3
FRG2C	FSHD Region Gene 2 Family Member C
FZD6	Frizzled Class Receptor 6
GAS6	Growth Arrest Specific 6
GATA3	GATA Binding Protein 3
GCA	Grancalcin
GJB2	Gap Junction Protein Beta 2
GLP1R	Glucagon Like Peptide 1 Receptor
GPR15	G Protein-Coupled Receptor 15
GPRIN1	G Protein Regulated Inducer Of Neurite Outgrowth 1
GPT	Glutamic--Pyruvic Transaminase
GRHL2	Grainyhead Like Transcription Factor 2
GRN	Granulin Precursor
GSTM1	Glutathione S-Transferase Mu 1
GSTT1	Glutathione S-Transferase Theta 1
HAX1	HCLS1 Associated Protein X-1
HBEGF	Heparin Binding EGF Like Growth Factor
HCP5	HLA Complex P5
HIF1A	Hypoxia Inducible Factor 1 Subunit Alpha
HLA-A	Major Histocompatibility Complex, Class I, A
HLA-B	Major Histocompatibility Complex, Class I, B
HLA-C	Major Histocompatibility Complex, Class I, C
HLA-DMA	Major Histocompatibility Complex, Class II, DM Alpha
HLA-DQA1	Major Histocompatibility Complex, Class II, DQ Alpha 1
HLA-DQB1	Major Histocompatibility Complex, Class II, DQ Beta 1
HLA-DRB1	Major Histocompatibility Complex, Class II, DR Beta 1
HLA-DRB3	Major Histocompatibility Complex, Class II, DR Beta 3
HLA-DRB4	Major Histocompatibility Complex, Class II, DR Beta 4
HLA-E	Major Histocompatibility Complex, Class I, E
HLA-G	Major Histocompatibility Complex, Class I, G
HLA-S	Major Histocompatibility Complex, Class I, S (Pseudogene)
HMGB1	High Mobility Group Box 1
HMOX1	Heme Oxygenase 1
HP	Haptoglobin
HRH4	Histamine Receptor H4
HSP90AA1	Heat Shock Protein 90 Alpha Family Class A Member 1
ICAM1	Intercellular Adhesion Molecule 1
ICAM3	Intercellular Adhesion Molecule 3
IFIH1	Interferon Induced With Helicase C Domain 1
IFN1@	Interferon, Type 1, Cluster
IFNA1	Interferon Alpha 1
IFNA2	Interferon Alpha 2
IFNG	Interferon Gamma
IFNLR1	Interferon Lambda Receptor 1
IGF1	Insulin Like Growth Factor 1
IGF2	Insulin Like Growth Factor 2
IGFBP7	Insulin Like Growth Factor Binding Protein 7
IGFL1	IGF Like Family Member 1
IGHE	Immunoglobulin Heavy Constant Epsilon
IKBKG	Inhibitor Of Nuclear Factor Kappa B Kinase Regulatory Subunit Gamma
IKZF3	IKAROS Family Zinc Finger 3
IL10	Interleukin 10
IL11	Interleukin 11
IL12B	Interleukin 12B
IL12RB1	Interleukin 12 Receptor Subunit Beta 1
IL12RB2	Interleukin 12 Receptor Subunit Beta 2
IL13	Interleukin 13
IL15	Interleukin 15
IL15RA	Interleukin 15 Receptor Subunit Alpha
IL17A	Interleukin 17A
IL17B	Interleukin 17B
IL17D	Interleukin 17D
IL17F	Interleukin 17F
IL17RA	Interleukin 17 Receptor A
IL18	Interleukin 18
IL18R1	Interleukin 18 Receptor 1
IL19	Interleukin 19
IL1A	Interleukin 1 Alpha
IL1B	Interleukin 1 Beta
IL1R1	Interleukin 1 Receptor Type 1
IL1RL2	Interleukin 1 Receptor Like 2
IL1RN	Interleukin 1 Receptor Antagonist
IL2	Interleukin 2
IL20	Interleukin 20
IL20RA	Interleukin 20 Receptor Subunit Alpha
IL20RB	Interleukin 20 Receptor Subunit Beta
IL21	Interleukin 21
IL22	Interleukin 22
IL23A	Interleukin 23 Subunit Alpha
IL23R	Interleukin 23 Receptor
IL24	Interleukin 24
IL25	Interleukin 25
IL26	Interleukin 26
IL27	Interleukin 27
IL2RA	Interleukin 2 Receptor Subunit Alpha
IL2RB	Interleukin 2 Receptor Subunit Beta
IL3	Interleukin 3
IL31	Interleukin 31
IL31RA	Interleukin 31 Receptor A
IL36A	Interleukin 36 Alpha
IL36B	Interleukin 36 Beta
IL36G	Interleukin 36 Gamma
IL36RN	Interleukin 36 Receptor Antagonist
IL4	Interleukin 4
IL4R	Interleukin 4 Receptor
IL5	Interleukin 5
IL6	Interleukin 6
IL6R	Interleukin 6 Receptor
IL6ST	Interleukin 6 Signal Transducer
IL7	Interleukin 7
IL7R	Interleukin 7 Receptor
INAVA	Innate Immunity Activator
INS	Insulin
IRAK4	Interleukin 1 Receptor Associated Kinase 4
IRF1	Interferon Regulatory Factor 1
IRF2	Interferon Regulatory Factor 2
IRF2BP2	Interferon Regulatory Factor 2 Binding Protein 2
IRF4	Interferon Regulatory Factor 4
IRF5	Interferon Regulatory Factor 5
ITGA1	Integrin Subunit Alpha 1
ITGA4	Integrin Subunit Alpha 4
ITGAL	Integrin Subunit Alpha L
ITGB1	Integrin Subunit Beta 1
ITGB2	Integrin Subunit Beta 2
ITIH4	Inter-Alpha-Trypsin Inhibitor Heavy Chain 4
ITLN1	Intelectin 1
IVL	Involucrin
JAK1	Janus Kinase 1
JAK2	Janus Kinase 2
JAZF1	JAZF Zinc Finger 1
JUN	Jun Proto-Oncogene, AP-1 Transcription Factor Subunit
KAT5	Lysine Acetyltransferase 5
KCNH7	Potassium Voltage-Gated Channel Subfamily H Member 7
KDR	Kinase Insert Domain Receptor
KIR2DL1	Killer Cell Immunoglobulin Like Receptor, Two Ig Domains And Long Cytoplasmic Tail 1
KIR2DL2	Killer Cell Immunoglobulin Like Receptor, Two Ig Domains And Long Cytoplasmic Tail 2
KIR2DL3	Killer Cell Immunoglobulin Like Receptor, Two Ig Domains And Long Cytoplasmic Tail 3
KIR2DS1	Killer Cell Immunoglobulin Like Receptor, Two Ig Domains And Short Cytoplasmic Tail 1
KIR2DS3	Killer Cell Immunoglobulin Like Receptor, Two Ig Domains And Short Cytoplasmic Tail 3
KIR2DS5	Killer Cell Immunoglobulin Like Receptor, Two Ig Domains And Short Cytoplasmic Tail 5
KIR3DL1	Killer Cell Immunoglobulin Like Receptor, Three Ig Domains And Long Cytoplasmic Tail 1
KITLG	KIT Ligand
KLK6	Kallikrein Related Peptidase 6
KLK8	Kallikrein Related Peptidase 8
KLRC1	Killer Cell Lectin Like Receptor C1
KLRD1	Killer Cell Lectin Like Receptor D1
KNG1	Kininogen 1
KPRP	Keratinocyte Proline Rich Protein
KRT10	Keratin 10
KRT14	Keratin 14
KRT15	Keratin 15
KRT16	Keratin 16
KRT17	Keratin 17
KRT19	Keratin 19
KRT5	Keratin 5
KYNU	Kynureninase
LACC1	Laccase Domain Containing 1
LCE3A	Late Cornified Envelope 3A
LCE3B	Late Cornified Envelope 3B
LCE3C	Late Cornified Envelope 3C
LCE3D	Late Cornified Envelope 3D
LCE3E	Late Cornified Envelope 3E
LCN2	Lipocalin 2
LELP1	Late Cornified Envelope Like Proline Rich 1
LEP	Leptin
LEPQTL1	Leptin, Serum Levels Of
LEPR	Leptin Receptor
LIF	LIF Interleukin 6 Family Cytokine
LIG1	DNA Ligase 1
LIG4	DNA Ligase 4
LIN54	Lin-54 DREAM MuvB Core Complex Component
LINC01185	Long Intergenic Non-Protein Coding RNA 1185
LNPEP	Leucyl And Cystinyl Aminopeptidase
LOC110806262	Solute Carrier Family 6 Member 4 Gene Promoter
LOC285626	Uncharacterized LOC285626
LOR	Loricrin
LPIN2	Lipin 2
LPP	LIM Domain Containing Preferred Translocation Partner In Lipoma
LRIG2	Leucine Rich Repeats And Immunoglobulin Like Domains 2
LRRK2	Leucine Rich Repeat Kinase 2
LTA	Lymphotoxin Alpha
LTA4H	Leukotriene A4 Hydrolase
LUZP4	Leucine Zipper Protein 4
LYNX1	Ly6/Neurotoxin 1
MAGEC1	MAGE Family Member C1
MALT1	MALT1 Paracaspase
MAPK1	Mitogen-Activated Protein Kinase 1
MAPK14	Mitogen-Activated Protein Kinase 14
MAPK3	Mitogen-Activated Protein Kinase 3
MAPK8	Mitogen-Activated Protein Kinase 8
MEFV	MEFV Innate Immuity Regulator, Pyrin
MGST2	Microsomal Glutathione S-Transferase 2
MICA	MHC Class I Polypeptide-Related Sequence A
MICB	MHC Class I Polypeptide-Related Sequence B
MIF	Macrophage Migration Inhibitory Factor
MIR100	MicroRNA 100
MIR106A	MicroRNA 106a
MIR10A	MicroRNA 10a
MIR122	MicroRNA 122
MIR125B1	MicroRNA 125b-1
MIR126	MicroRNA 126
MIR133B	MicroRNA 133b
MIR138-1	MicroRNA 138-1
MIR141	MicroRNA 141
MIR146A	MicroRNA 146a
MIR146B	MicroRNA 146b
MIR155	MicroRNA 155
MIR197	MicroRNA 197
MIR200A	MicroRNA 200a
MIR203A	MicroRNA 203a
MIR20A	MicroRNA 20a
MIR21	MicroRNA 21
MIR215	MicroRNA 215
MIR22	MicroRNA 22
MIR31	MicroRNA 31
MIR326	MicroRNA 326
MIR381	MicroRNA 381
MIR518B	MicroRNA 518b
MIR99A	MicroRNA 99a
MIR99B	MicroRNA 99b
MIRLET7E	MicroRNA Let-7e
MKI67	Marker Of Proliferation Ki-67
MMP1	Matrix Metallopeptidase 1
MMP12	Matrix Metallopeptidase 12
MMP13	Matrix Metallopeptidase 13
MMP19	Matrix Metallopeptidase 19
MMP2	Matrix Metallopeptidase 2
MMP3	Matrix Metallopeptidase 3
MMP9	Matrix Metallopeptidase 9
MRAP	Melanocortin 2 Receptor Accessory Protein
MSMO1	Methylsterol Monooxygenase 1
MTHFR	Methylenetetrahydrofolate Reductase
MTUS1	Microtubule Associated Scaffold Protein 1
MYH7	Myosin Heavy Chain 7
NAMPT	Nicotinamide Phosphoribosyltransferase
NAT2	N-Acetyltransferase 2
NAT9	N-Acetyltransferase 9 (Putative)
NBN	Nibrin
NCR2	Natural Cytotoxicity Triggering Receptor 2
NFKB1	Nuclear Factor Kappa B Subunit 1
NFKB2	Nuclear Factor Kappa B Subunit 2
NFKBIA	NFKB Inhibitor Alpha
NFKBIZ	NFKB Inhibitor Zeta
NGF	Nerve Growth Factor
NGFR	Nerve Growth Factor Receptor
NHEJ1	Non-Homologous End Joining Factor 1
NLRP1	NLR Family Pyrin Domain Containing 1
NLRP3	NLR Family Pyrin Domain Containing 3
NOD2	Nucleotide Binding Oligomerization Domain Containing 2
NOS2	Nitric Oxide Synthase 2
NOS3	Nitric Oxide Synthase 3
NOTCH1	Notch Receptor 1
NOTCH2	Notch Receptor 2
NOTCH4	Notch Receptor 4
NR1H2	Nuclear Receptor Subfamily 1 Group H Member 2
NRP1	Neuropilin 1
OAT	Ornithine Aminotransferase
OSMR	Oncostatin M Receptor
P2RX7	Purinergic Receptor P2X 7
PCNA	Proliferating Cell Nuclear Antigen
PDE4A	Phosphodiesterase 4A
PDGFRB	Platelet Derived Growth Factor Receptor Beta
PGF	Placental Growth Factor
PI3	Peptidase Inhibitor 3
PLAAT4	Phospholipase A And Acyltransferase 4
PLAU	Plasminogen Activator, Urokinase
PON1	Paraoxonase 1
POU5F1	POU Class 5 Homeobox 1
PPARA	Peroxisome Proliferator Activated Receptor Alpha
PPARG	Peroxisome Proliferator Activated Receptor Gamma
PRF1	Perforin 1
PRINS	Psoriasis Associated Non-Protein Coding RNA Induced By Stress
PRKCA	Protein Kinase C Alpha
PRKDC	Protein Kinase, DNA-Activated, Catalytic Subunit
PRORP	Protein Only RNase P Catalytic Subunit
PROS1	Protein S
PRSS53	Serine Protease 53
PRTN3	Proteinase 3
PSMA6	Proteasome Subunit Alpha 6
PSMB8	Proteasome Subunit Beta 8
PSMB9	Proteasome Subunit Beta 9
PSORS10	Psoriasis Susceptibility 10
PSORS11	Psoriasis Susceptibility 11
PSORS1C1	Psoriasis Susceptibility 1 Candidate 1
PSORS1C2	Psoriasis Susceptibility 1 Candidate 2
PSORS1C3	Psoriasis Susceptibility 1 Candidate 3
PSORS3	Psoriasis Susceptibility 3
PSORS4	Psoriasis Susceptibility 4
PSORS5	Psoriasis Susceptibility 5
PSORS6	Psoriasis Susceptibility 6
PSORS7	Psoriasis Susceptibility 7
PSORS8	Psoriasis Susceptibility 8
PSORS9	Psoriasis Susceptibility 9
PSTPIP1	Proline-Serine-Threonine Phosphatase Interacting Protein 1
PTEN	Phosphatase And Tensin Homolog
PTGES	Prostaglandin E Synthase
PTGS2	Prostaglandin-Endoperoxide Synthase 2
PTH	Parathyroid Hormone
PTPN1	Protein Tyrosine Phosphatase Non-Receptor Type 1
PTPN2	Protein Tyrosine Phosphatase Non-Receptor Type 2
PTPN22	Protein Tyrosine Phosphatase Non-Receptor Type 22
PTTG1	PTTG1 Regulator Of Sister Chromatid Separation, Securin
PTX3	Pentraxin 3
PYCARD	PYD And CARD Domain Containing
RAC2	Rac Family Small GTPase 2
RAD50	RAD50 Double Strand Break Repair Protein
RAG1	Recombination Activating 1
RAG2	Recombination Activating 2
RARA	Retinoic Acid Receptor Alpha
RARRES2	Retinoic Acid Receptor Responder 2
RARS	Arginyl-TRNA Synthetase
REG3A	Regenerating Family Member 3 Alpha
REL	REL Proto-Oncogene, NF-KB Subunit
RELA	RELA Proto-Oncogene, NF-KB Subunit
RETN	Resistin
REV3L	REV3 Like, DNA Directed Polymerase Zeta Catalytic Subunit
RFXANK	Regulatory Factor X Associated Ankyrin Containing Protein
RHOA	Ras Homolog Family Member A
RNASE3	Ribonuclease A Family Member 3
RNASE7	Ribonuclease A Family Member 7
RNF114	Ring Finger Protein 114
RPL21P33	Ribosomal Protein L21 Pseudogene 33
RPL3P2	Ribosomal Protein L3 Pseudogene 2
RPS26	Ribosomal Protein S26
RUNX3	RUNX Family Transcription Factor 3
RXRA	Retinoid X Receptor Alpha
RXRB	Retinoid X Receptor Beta
S100A12	S100 Calcium Binding Protein A12
S100A7	S100 Calcium Binding Protein A7
S100A7A	S100 Calcium Binding Protein A7A
S100A8	S100 Calcium Binding Protein A8
S100A9	S100 Calcium Binding Protein A9
S100B	S100 Calcium Binding Protein B
SAA1	Serum Amyloid A1
SATB1	SATB Homeobox 1
SDC4	Syndecan 4
SDR16C5	Short Chain Dehydrogenase/Reductase Family 16C Member 5
SELE	Selectin E
SELPLG	Selectin P Ligand
SEMA3A	Semaphorin 3A
SERPINA12	Serpin Family A Member 12
SERPINB1	Serpin Family B Member 1
SERPINB13	Serpin Family B Member 13
SERPINB4	Serpin Family B Member 4
SERPINF1	Serpin Family F Member 1
SETD2	SET Domain Containing 2, Histone Lysine Methyltransferase
SGSH	N-Sulfoglucosamine Sulfohydrolase
SH2D1A	SH2 Domain Containing 1A
SLC12A8	Solute Carrier Family 12 Member 8
SLC22A4	Solute Carrier Family 22 Member 4
SLC22A5	Solute Carrier Family 22 Member 5
SLC2A1	Solute Carrier Family 2 Member 1
SLC6A4	Solute Carrier Family 6 Member 4
SLC9A3R1	SLC9A3 Regulator 1
SLC9A8	Solute Carrier Family 9 Member A8
SLPI	Secretory Leukocyte Peptidase Inhibitor
SLURP2	Secreted LY6/PLAUR Domain Containing 2
SMAD7	SMAD Family Member 7
SNAI1	Snail Family Transcriptional Repressor 1
SOCS1	Suppressor Of Cytokine Signaling 1
SOCS3	Suppressor Of Cytokine Signaling 3
SOD1	Superoxide Dismutase 1
SOD2	Superoxide Dismutase 2
SPATA2	Spermatogenesis Associated 2
SPP1	Secreted Phosphoprotein 1
SPRR1B	Small Proline Rich Protein 1B
SPRR3	Small Proline Rich Protein 3
SSX1	SSX Family Member 1
STAT2	Signal Transducer And Activator Of Transcription 2
STAT3	Signal Transducer And Activator Of Transcription 3
STAT4	Signal Transducer And Activator Of Transcription 4
STAT6	Signal Transducer And Activator Of Transcription 6
STK40	Serine/Threonine Kinase 40
TAP1	Transporter 1, ATP Binding Cassette Subfamily B Member
TAP2	Transporter 2, ATP Binding Cassette Subfamily B Member
TAPBP	TAP Binding Protein
TARBP1	TAR (HIV-1) RNA Binding Protein 1
TAT	Tyrosine Aminotransferase
TCF19	Transcription Factor 19
TCL1A	T Cell Leukemia/Lymphoma 1A
TDO2	Tryptophan 2,3-Dioxygenase
TEF	TEF Transcription Factor, PAR BZIP Family Member
TEK	TEK Receptor Tyrosine Kinase
TGFA	Transforming Growth Factor Alpha
TGFB1	Transforming Growth Factor Beta 1
TGFBR1	Transforming Growth Factor Beta Receptor 1
TGM1	Transglutaminase 1
TGM3	Transglutaminase 3
TIA1	TIA1 Cytotoxic Granule Associated RNA Binding Protein
TIMP1	TIMP Metallopeptidase Inhibitor 1
TIMP2	TIMP Metallopeptidase Inhibitor 2
TJP1	Tight Junction Protein 1
TLR2	Toll Like Receptor 2
TLR3	Toll Like Receptor 3
TLR4	Toll Like Receptor 4
TLR9	Toll Like Receptor 9
TNF	Tumor Necrosis Factor
TNFAIP3	TNF Alpha Induced Protein 3
TNFAIP6	TNF Alpha Induced Protein 6
TNFRSF11A	TNF Receptor Superfamily Member 11a
TNFRSF11B	TNF Receptor Superfamily Member 11b
TNFRSF13B	TNF Receptor Superfamily Member 13B
TNFRSF1A	TNF Receptor Superfamily Member 1A
TNFRSF1B	TNF Receptor Superfamily Member 1B
TNFRSF6B	TNF Receptor Superfamily Member 6b
TNFSF10	TNF Superfamily Member 10
TNFSF11	TNF Superfamily Member 11
TNFSF12	TNF Superfamily Member 12
TNFSF15	TNF Superfamily Member 15
TNIP1	TNFAIP3 Interacting Protein 1
TNXB	Tenascin XB
TP53	Tumor Protein P53
TP63	Tumor Protein P63
TRAF3IP2	TRAF3 Interacting Protein 2
TRAF3IP2-AS1	TRAF3IP2 Antisense RNA 1
TRB	T Cell Receptor Beta Locus
TRIM5	Tripartite Motif Containing 5
TSC1	TSC Complex Subunit 1
TSG101	Tumor Susceptibility 101
TSLP	Thymic Stromal Lymphopoietin
TTC7A	Tetratricopeptide Repeat Domain 7A
TYK2	Tyrosine Kinase 2
UBLCP1	Ubiquitin Like Domain Containing CTD Phosphatase 1
USP50	Ubiquitin Specific Peptidase 50
VCAM1	Vascular Cell Adhesion Molecule 1
VDR	Vitamin D Receptor
VEGFA	Vascular Endothelial Growth Factor A
VEGFC	Vascular Endothelial Growth Factor C
VIM	Vimentin
VIP	Vasoactive Intestinal Peptide
WAS	WASP Actin Nucleation Promoting Factor
WASF5P	WASP Family Member 5, Pseudogene
WNT5A	Wnt Family Member 5A
XRCC2	X-Ray Repair Cross Complementing 2
XRCC4	X-Ray Repair Cross Complementing 4
XRCC5	X-Ray Repair Cross Complementing 5
XRCC6	X-Ray Repair Cross Complementing 6
ZMIZ1	Zinc Finger MIZ-Type Containing 1
ZNF354A	Zinc Finger Protein 354A
ZNF750	Zinc Finger Protein 750
ZNF816	Zinc Finger Protein 816
