# Supplementary material for: Investigation on the Mechanism of Qubi Formula in Treating Psoriasis Based on Network Pharmacology
Source: Evid Based Complement Alternat Med. 2020 Jun 21;2020:4683254. doi: 10.1155/2020/4683254 (PMC7327573; doi:10.1155/2020/4683254)
Supplement: Supplementary Materials — Table S1. Known psoriasis-related targets. Table S2. All the potential targets of QBF. Table S3. QBF shared 104 potential targets with known psoriasis-related targets. Table S4. Topological feature values of all the candidate targets for QBF against psoriasis. [file 4683254.f1.zip › Supplementary/Table S3.xlsx]

## Sheet: Sheet1
Table S3. QBF shared 104 potential targets with known psoriasis -related targets
Target Gene Name
PPARG
TNF
CD40LG
SLC6A4
RXRA
NOS2
PTGS2
PTPN1
MAPK14
HSP90AA1
DPP4
MMP3
NOS3
RELA
EGFR
VEGFA
CCND1
BCL2
BCL2L1
BAX
PLAU
MMP2
MMP9
MAPK1
IL10
EGF
JUN
IL6
TP53
NFKBIA
SOD1
PRKCA
MMP1
HIF1A
HMOX1
CYP1A1
ICAM1
IL1B
CCL2
SELE
VCAM1
CXCL8
BIRC5
TGFB1
IL2
IFNG
ALOX5
PTEN
IL1A
AHR
CXCL11
PPARA
CRP
CXCL10
SPP1
IGF2
IRF1
PON1
GSTM1
IL4
MAPK8
SLPI
STAT3
KDR
LTA4H
MAPK3
CAT
ADIPOQ
RXRB
EDN1
BDNF
INS
CD14
FOSL1
ALOX12
FABP5
PCNA
PTGES
ALB
CRH
FASLG
JAK2
SLC2A1
GPT
KYNU
ARG1
OAT
TLR4
TDO2
TAT
RARS
LEP
ATIC
LRRK2
SOD2
LCN2
MGST2
GATA3
IGF1
APOE
FAS
VDR
NFKB1
SNAI1
