# Supplementary material for: Investigation on the Mechanism of Qubi Formula in Treating Psoriasis Based on Network Pharmacology
Source: Evid Based Complement Alternat Med. 2020 Jun 21;2020:4683254. doi: 10.1155/2020/4683254 (PMC7327573; doi:10.1155/2020/4683254)
Supplement: Supplementary Materials — Table S1. Known psoriasis-related targets. Table S2. All the potential targets of QBF. Table S3. QBF shared 104 potential targets with known psoriasis-related targets. Table S4. Topological feature values of all the candidate targets for QBF against psoriasis. [file 4683254.f1.zip › Supplementary/Table S4.xlsx]

## Sheet: Candidate targets
Table S4. Topological feature values of candidate targets for QBF against psoriasis
Node name	DMNC	Degree	Closeness	Betweenness
ATIC	0.98258	20	60.8333	12.2621
MGST2	0.30779	3	41.5	2.71224
RARS	0.40246	7	52	3.07855
SLC6A4	0.64439	9	53.8333	2.51061
CRH	0.93138	15	57.3333	3.09774
TAT	0.38039	7	52.5	14.7864
PON1	0.80144	17	59	7.61415
GPT	1.19829	36	68.8333	27.3814
FABP5	0.53872	10	54.8333	6.97515
LRRK2	0.73197	14	57.3333	3.19831
DPP4	1.07584	22	61.1667	2.20153
ALOX12	0.66569	6	51.3333	0.64712
PLAU	1.2268	33	67	8.39825
SELE	1.29047	41	71	8.05235
VDR	1.04133	32	66.6667	38.2787
PRKCA	0.79133	21	60.6667	15.785
PCNA	0.52304	6	51.8333	1.35124
PPARA	0.82835	33	67.5	51.8003
BIRC5	0.69977	8	52.3333	1.52829
GSTM1	0.57691	11	55.6667	40.0032
MMP1	1.25982	50	75.8333	23.478
GATA3	1.03602	24	62.3333	3.69482
EDN1	1.32124	48	74.8333	14.3356
MMP3	1.27826	48	74.8333	22.6769
BDNF	1.24004	46	73.8333	34.6455
SLPI	0.91215	14	57.1667	0.85234
LCN2	1.10243	27	64.1667	7.35058
IL6	1.0118	85	93.5	287.356
LTA4H	0.64826	5	50	0
ALOX5	1.00643	26	63.6667	40.0171
TNF	1.05377	81	91.5	210.898
ALB	1.01402	80	91	374.538
INS	1.05555	79	90.3333	253.164
CD40LG	1.22918	38	69.6667	10.002
MMP2	1.29546	59	80.3333	31.5013
IGF2	1.19461	27	64	1.50945
VEGFA	1.08051	79	90.5	234.005
IRF1	1.14553	33	67	10.6192
CRP	1.22455	52	76.8333	32.8996
RXRB	0.59666	9	52.6667	3.65366
PTGES	0.88149	19	59.6667	109.434
TP53	1.02286	79	90.5	355.257
NOS2	1.22835	48	74.8333	22.0719
APOE	1.18834	47	74.3333	41.7585
SNAI1	1.23835	34	67.5	5.36361
CXCL11	1.1124	22	60.8333	1.68403
CD14	0.83533	9	53.6667	0.08696
BCL2L1	1.19274	49	75.3333	46.0946
CCL2	1.15354	73	87.5	105.148
CXCL10	1.24581	47	74.1667	18.1578
BCL2	0.65512	16	57.3333	14.6466
ARG1	1.03403	34	67.8333	43.9527
OAT	0.28529	7	51.6667	4.11208
CXCL8	1.12121	75	88.5	144.892
EGF	1.18408	63	82.3333	83.2678
HMOX1	1.18627	56	79	64.0274
PTPN1	1.22351	28	64.6667	1.46196
FOSL1	1.09452	18	59.3333	0.26606
IL1B	1.0876	73	87.5	219.857
TGFB1	1.3343	53	77.3333	17.0469
ICAM1	1.24462	64	82.8333	48.6735
VCAM1	1.29916	53	77.3333	22.7551
IFNG	1.20686	62	81.8333	59.3024
IGF1	1.23288	62	81.8333	48.6042
IL10	1.13115	74	88	128.253
EGFR	1.07791	66	84	167.658
IL2	1.17276	62	81.8333	117.831
IL4	1.20147	65	83.3333	67.6541
PPARG	1.07034	64	82.8333	179.828
JAK2	1.24083	48	74.6667	47.2279
HIF1A	1.18049	45	73.3333	28.0037
KYNU	0.37893	4	47.6667	0.97793
TDO2	0.38896	5	51.5	4.0765
JUN	1.15373	74	88	111.789
AHR	1.01859	37	69.5	117.927
CYP1A1	0.55049	17	59.5	89.6905
LEP	1.16757	59	80.5	68.0111
IL1A	1.18003	39	69.6667	14.6522
MAPK1	1.13957	67	84.3333	135.308
CAT	1.06778	62	82	288.19
RXRA	0.66326	22	61	35.1889
MAPK14	1.22681	56	78.8333	41.8914
MAPK3	1.11683	73	87.3333	164.809
MAPK8	1.14448	71	86.5	114.311
CCND1	1.11648	55	78.3333	93.5844
MMP9	1.12839	73	87.5	225.467
FAS	1.07018	23	62	4.459
FASLG	1.27324	37	69.3333	7.76469
SOD1	0.96895	37	69.5	89.5247
SOD2	1.08205	46	74	79.3861
BAX	0.88845	16	58.6667	3.28785
NOS3	1.20887	55	78.3333	50.1597
PTEN	1.174	49	75.3333	46.8641
PTGS2	1.14334	73	87.5	224.733
RELA	1.17795	54	77.8333	41.4065
SPP1	1.24563	51	76.5	39.41
NFKBIA	1.12733	42	71.6667	27.6847
NFKB1	1.10468	45	73	33.3533
KDR	1.28461	47	74.1667	13.8711
STAT3	1.15586	72	86.8333	132.541
TLR4	1.11967	72	87	135.659
HSP90AA1	1.08344	47	74.5	64.3686
ADIPOQ	1.11444	45.5	73.5833	33.9994
GSTT1	1.11648	46	73.8333	34.6455
